# Supplementary material for: Methods matter: the relationship between strength and hypertrophy depends on methods of measurement and analysis
Source: PeerJ. 2018 Jun 27;6:e5071. doi: 10.7717/peerj.5071 (PMC6026459; doi:10.7717/peerj.5071)
Supplement: Data S1 [file peerj-06-5071-s001.csv]

subject	female	age	week	mvc	us_30	us_50	us_70	us_avg	csa
1	0	28	0	206.67	2.98	3.22	3.976	3.392
1	0	28	1	165	2.827	3.454	3.908	3.396333333
1	0	28	2	170	2.821	3.569	3.915	3.435
1	0	28	3	201.667	2.855	3.661	4.013	3.509666667
1	0	28	4	215					16.417
1	0	28	5	213.33	3.029	4.059	4.814	3.967333333
1	0	28	6	196.67	2.971	4.214	5.043	4.076
1	0	28	7	220	3.005	4.157	4.732	3.964666667
1	0	28	8	218.33	3.143	4.186	4.986	4.105	18.081
1	0	28	9	226.67	2.811	4.324	4.838	3.991
1	0	28	10	243.33	2.959	4.081	4.608	3.882666667
1	0	28	11	225	3.054	4.081	4.689	3.941333333
1	0	28	12	220	2.797	4.311	4.757	3.955
1	0	28	13	223.33	2.77	4.473	4.757	4
1	0	28	14	210	2.784	4.338	4.743	3.955
1	0	28	15	215	2.908	4	4.716	3.874666667
1	0	28	16	198.33	3.097	4.338	4.607	4.014	15.052
2	1	25	0	105	2.6435	3.702	3.8115	3.385666667
2	1	25	1	86.67	2.256	3.5	3.9385	3.2315
2	1	25	2	90	2.814	3.942	4.2925	3.682833333
2	1	25	3	103.33	2.6665	3.6095	4.2	3.492
2	1	25	4	106.67					7.473
2	1	25	5	101.67	2.451	3.803	4.038	3.430666667
2	1	25	6	110	2.555	3.709	4.005	3.423
2	1	25	7	110	2.604	3.676	4.038	3.439333333
2	1	25	8	116.67	2.538	3.412	4.022	3.324	8.537
2	1	25	9	110	2.621	3.165	3.742	3.176
2	1	25	10	103.33	2.637	3.478	3.775	3.296666667
2	1	25	11	111.67	2.555	3.462	4.022	3.346333333
2	1	25	12	110	2.33	3.676	4.104	3.37
2	1	25	13	103.33	2.621	3.709	4.005	3.445
2	1	25	14	116.67	2.72	3.577	4.17	3.489
2	1	25	15	111.67	2.604	3.643	3.89	3.379
2	1	25	16	120	2.555	3.643	4.187	3.461666667	8.174
3	1	27	0	140	1.889	3.222	3.704	2.938333333
3	1	27	1	130	2.531	3.815	4.111	3.485666667
3	1	27	2	146.67	2.343	3.8	4.171	3.438
3	1	27	3	141.67	2.4	4.233	4.289	3.640666667
3	1	27	4	150					9.449
3	1	27	5	158.33	2.45	3.967	4.383	3.6
3	1	27	6	138.33	2.522	3.744	4.417	3.561
3	1	27	7	163.33	2.583	4.122	4.517	3.740666667
3	1	27	8	166.67	2.378	3.867	4.267	3.504	10.087
3	1	27	9	166.67	2.492	4.15	4.217	3.619666667
3	1	27	10	176.67	2.45	3.883	3.933	3.422
3	1	27	11	153.33	3	3.767	3.95	3.572333333
3	1	27	12	158.33	2.6	3.567	4	3.389
3	1	27	13	158.33	2.45	4.05	4.117	3.539
3	1	27	14	151.67	2.633	3.85	3.95	3.477666667
3	1	27	15	153.33	2.517	3.95	4.25	3.572333333
3	1	27	16	155	2.383	3.633	4.033	3.349666667	8.783
4	0	28	0	210	2.983	4.449	4.858	4.096666667
4	0	28	1	138.33	3.303	5.112	5.674	4.696333333
4	0	28	2	153.33	3.574	5.013	5.265	4.617333333
4	0	28	3	171.67	3.444	4.783	5.017	4.414666667
4	0	28	4	198.33					21.967
4	0	28	5	220	2.889	4.85	5.367	4.368666667
4	0	28	6	220	3.567	4.533	4.967	4.355666667
4	0	28	7	225	2.883	4.35	4.8	4.011
4	0	28	8	230	3.133	5.533	5.233	4.633	25.331
4	0	28	9	221.67	3.733	4.483	5.017	4.411
4	0	28	10	246.67	3.633	4.483	5.05	4.388666667
4	0	28	11	230	3.7	5.083	5.483	4.755333333
4	0	28	12	241.67	3.667	5.367	5.283	4.772333333
4	0	28	13	243.33	3.3	5.283	5.6	4.727666667
4	0	28	14	238.33	3.233	4.467	5.1	4.266666667
4	0	28	15	260	3.25	4.083	5.067	4.133333333
4	0	28	16	225	3.3	3.983	4.817	4.033333333	20.507
5	1	22	0	113.33	1.933	2.017	2.383	2.111
5	1	22	1	115	1.95	2.533	3.533	2.672
5	1	22	2	126.67	1.732	1.829	2.793	2.118
5	1	22	3	128.33	1.933	2.55	3.383	2.622
5	1	22	4	131.67					8.69
5	1	22	5	138.33	2.233	2.25	3.367	2.616666667
5	1	22	6	140	2.317	2.333	3.333	2.661
5	1	22	7	138.33	2.117	2.3	3.417	2.611333333
5	1	22	8	141.67	2.033	2.683	3.633	2.783	13.395
5	1	22	9	143.33	2.133	2.433	3.617	2.727666667
5	1	22	10	146.67	2.017	2.15	3.133	2.433333333
5	1	22	11	143.33	2.083	2.117	3.167	2.455666667
5	1	22	12	125	2.222	2.25	3.267	2.579666667
5	1	22	13	130	2.05	2.5	3.367	2.639
5	1	22	14	133.33	2.083	2.333	3.417	2.611
5	1	22	15	123.33	2.067	2.15	3.067	2.428
5	1	22	16	128.33	2.217	2.25	3.217	2.561333333
6	0	22	0	215	2.049	2.073	2.707	2.276333333
6	0	22	1	206.67	2.561	2.659	4.049	3.089666667
6	0	22	2	205	2.268	2.817	3.866	2.983666667
6	0	22	3	205	2.156	2.767	4.117	3.013333333
6	0	22	4	213.33					18.26
6	0	22	5	221.67	3.167	3.667	4.083	3.639
6	0	22	6	230	2.65	3.683	4.183	3.505333333
6	0	22	7	221.67	3	3.75	4.383	3.711
6	0	22	8	245	2.717	4.05	4.733	3.833333333	17.983
6	0	22	9	230	2.567	4	4.417	3.661333333
6	0	22	10	210	2.317	4.017	4.1	3.478
6	0	22	11	225	2.617	2.85	4.017	3.161333333
6	0	22	12	226.67	2.45	2.85	3.667	2.989
6	0	22	13	223.33	3.033	3.067	4.317	3.472333333
6	0	22	14	213	2.383	3.2	4.1	3.227666667
6	0	22	15	203	2.667	3	4.383	3.35
6	0	22	16	206.67	3.1	3.383	4.25	3.577666667	17.302
7	0	25	0	235	3.381	3.492	3.922	3.598333333
7	0	25	1	230	2.621	3.914	4.052	3.529
7	0	25	2	208.33	3.052	3.517	4.741	3.77
7	0	25	3	230	3.435	3.739	4.478	3.884
7	0	25	4	226.67					23.976
7	0	25	5	220	3.223	3.388	4.579	3.73
7	0	25	6	235	3.058	3.339	4.579	3.658666667
7	0	25	7	233.33	3.074	3.752	4.711	3.845666667
7	0	25	8	240	3.087	4.174	4.63	3.963666667	23.919
7	0	25	9	240	3.15	3.817	4.617	3.861333333
7	0	25	10
7	0	25	11
7	0	25	12	236.67	2.967	3.383	4.45	3.6
7	0	25	13	226.67	3.05	3.133	4.267	3.483333333
7	0	25	14	221.67	2.9	3.567	4.317	3.594666667
7	0	25	15	225	2.85	3.667	4.3	3.605666667
7	0	25	16	235	3.289	4.017	4.167	3.824333333	19.363
8	1	21	0	115	2.39	2.659	3.439	2.829333333
8	1	21	1	120	2.75	3.206	3.809	3.255
8	1	21	2	118.33	2.2	2.5	3.2	2.633333333
8	1	21	3	125	2.633	2.9	3.55	3.027666667
8	1	21	4	136.67					5.151
8	1	21	5	140	2.717	3.05	3.417	3.061333333
8	1	21	6	150	2.621	2.983	3.759	3.121
8	1	21	7	145	2.655	3.31	3.724	3.229666667
8	1	21	8	146.67	2.638	3.328	3.914	3.293333333	7.287
8	1	21	9	136.67	2.397	2.534	3.586	2.839
8	1	21	10	140	2.552	2.69	3.431	2.891
8	1	21	11	128.33	2.954	2.776	3.638	3.122666667
8	1	21	12	130	2.517	2.862	3.293	2.890666667
8	1	21	13	126.67	2.483	2.69	3.121	2.764666667
8	1	21	14	138.33	2.397	2.707	3.345	2.816333333
8	1	21	15	138.33	2.603	2.793	3.328	2.908
8	1	21	16	146.67	2.414	2.707	3.483	2.868	7.459
9	0	26	0	190	3.1	3.265	3.429	3.264666667
9	0	26	1	116.67	3.101	3.176	3.592	3.289666667
9	0	26	2	113.33	3.426	3.559	4.18	3.721666667
9	0	26	3	136.67	3.169	3.32	4.146	3.545
9	0	26	4	148.33					15.616
9	0	26	5	163.33	3.388	3.708	4.197	3.764333333
9	0	26	6	170	3.455	3.826	4.213	3.831333333
9	0	26	7	173.33	3.236	3.708	4.433	3.792333333
9	0	26	8	183.33	3.59	4.146	4.669	4.135	16.026
9	0	26	9	180	3.539	3.775	4.213	3.842333333
9	0	26	10	188.33	3.051	3.489	4.129	3.556333333
9	0	26	11	181.67	3.017	3.287	4.18	3.494666667
9	0	26	12
9	0	26	13	188.33	2.848	3.219	3.927	3.331333333
9	0	26	14	180	3.2	3.326	3.86	3.462
9	0	26	15	170	3.169	3.691	4.247	3.702333333
9	0	26	16	160	3.32	3.455	4.028	3.601	13.473
10	0	26	0	301.67	1.679	3.295	4.132	3.035333333
10	0	26	1	305	2.034	3.339	4.085	3.152666667
10	0	26	2	308.33	2.744	3.386	4.083	3.404333333
10	0	26	3	290	3.2	3.4	4.5	3.7
10	0	26	4	291.67					16.179
10	0	26	5	285	2.983	3.862	4.931	3.925333333
10	0	26	6	296.67	2.667	3.467	4.667	3.600333333
10	0	26	7	303.33	3.467	3.167	4.383	3.672333333
10	0	26	8	291.67	2.9	4.3	4.383	3.861	21.428
10	0	26	9	288.33	2.75	3.817	4.917	3.828
10	0	26	10	291.67	2.533	3.883	4.8	3.738666667
10	0	26	11	290	2.489	3.55	4.417	3.485333333
10	0	26	12	293.33	2.967	3.817	4.567	3.783666667
10	0	26	13	285	2.733	3.283	4.55	3.522
10	0	26	14	278.33	2.4	4.15	4.6	3.716666667
10	0	26	15
10	0	26	16
11	0	20	0	140	2.587	2.85	3.537	2.991333333
11	0	20	1	131.67	2.462	2.55	3.2	2.737333333
11	0	20	2	126.67	2.287	2.375	3.137	2.599666667
11	0	20	3	155	1.926	2.824	3.574	2.774666667
11	0	20	4	151.67					14.366
11	0	20	5	151.67	1.967	2.95	3.717	2.878
11	0	20	6	156.67	2.733	2.817	3.567	3.039
11	0	20	7	161.67	2.534	2.862	3.655	3.017
11	0	20	8	168.33	2.293	3.103	3.672	3.022666667	14.784
11	0	20	9	156.67	2.414	2.759	3.603	2.925333333
11	0	20	10	151.67	2.5	3.552	3.828	3.293333333
11	0	20	11	163.33	2.345	3.103	3.776	3.074666667
11	0	20	12	155	2.276	3.276	3.828	3.126666667
11	0	20	13	166.67	2.586	3.155	3.586	3.109
11	0	20	14	156.67	2.494	3.172	3.517	3.061
11	0	20	15	145	2.586	2.983	3.534	3.034333333
11	0	20	16	145	2.328	3.31	3.466	3.034666667
12	1	26	0	126.67	2.99	2.67	3.12	2.926666667
12	1	26	1	90	2.99	2.99	3.14	3.04
12	1	26	2	113.33	2.74	3.13	3.35	3.073333333
12	1	26	3	120	3.24	3.1	3.73	3.356666667
12	1	26	4	125					7.334
12	1	26	5	126.67	2.51	3.2	3.76	3.156666667
12	1	26	6	138.33	2.62	3.04	3.55	3.07
12	1	26	7	140	2.82	3.31	4.02	3.383333333
12	1	26	8	136.67	3.25	2.96	4.2	3.47	8.454
12	1	26	9	135	2.49	3.09	3.84	3.14
12	1	26	10	153.33	2.78	2.91	3.44	3.043333333
12	1	26	11	130	2.53	2.78	3.33	2.88
12	1	26	12	131.67	2.62	3	3.58	3.066666667
12	1	26	13	115	2.48	2.91	3.36	2.916666667
12	1	26	14	115	2.56	2.98	3.42	2.986666667
12	1	26	15	125	2.73	3.07	3.6	3.133333333
12	1	26	16	125	2.8	2.89	3.58	3.09	7.877
13	1	24	0	120	2.12	2.72	3.918	2.919333333
13	1	24	1	108.33	2.67	3.48	4.14	3.43
13	1	24	2	126.67	2.69	4.026	4.1	3.605333333
13	1	24	3	120	2.45	3.2	4.17	3.273333333
13	1	24	4	131.67					8.128
13	1	24	5	143.33	2.63	3.32	4.34	3.43
13	1	24	6	155	2.85	3.2	4.22	3.423333333
13	1	24	7	160	2.78	3.35	4.09	3.406666667
13	1	24	8	170	2.92	3.75	4.24	3.636666667	9.143
13	1	24	9	161.67	2.82	3.44	4.21	3.49
13	1	24	10	163.33	2.64	3.2	4.31	3.383333333
13	1	24	11	156.67	2.53	3.22	4.07	3.273333333
13	1	24	12	143.33	2.68	3.35	3.46	3.163333333
13	1	24	13	141.67	2.59	2.73	3.82	3.046666667
13	1	24	14	146.67	2.61	3.24	4.09	3.313333333
13	1	24	15	140	2.37	2.91	3.84	3.04
13	1	24	16	143.33	2.6	2.64	3.37	2.87	8.277
14	0	23	0	206.67	3.868	4.33	4.549	4.249
14	0	23	1	110	3.362	4.552	4.59	4.168
14	0	23	2	133.33	3.37	4.83	4.78	4.326666667
14	0	23	3	150	3.52	4.81	5.1	4.476666667
14	0	23	4	163.33					22.162
14	0	23	5	183.33	3.47	4.58	5.08	4.376666667
14	0	23	6	211.67	3.31	4.64	5.06	4.336666667
14	0	23	7	176.67	4.08	4.72	5.06	4.62
14	0	23	8	211.67	3.48	4.59	5.18	4.416666667	24.348
14	0	23	9	198.33	3.27	4.5	4.84	4.203333333
14	0	23	10	233.33	3.2	4.22	4.79	4.07
14	0	23	11	240	3.36	4.18	4.83	4.123333333
14	0	23	12	215	2.75	4.07	4.72	3.846666667
14	0	23	13	245	2.87	3.97	4.52	3.786666667
14	0	23	14	228.33	3.15	4.1	4.62	3.956666667
14	0	23	15	215	2.9	4.4	4.67	3.99
14	0	23	16	230	3.12	3.85	4.6	3.856666667	20.617
15	0	21	0	253.33	3.445	3.566	4.217	3.742666667
15	0	21	1	263.33	4.302	4.132	4.84	4.424666667
15	0	21	2	236.67	4.32	4.47	4.874	4.554666667
15	0	21	3	260	3.694	4.054	4.944	4.230666667
15	0	21	4	265					17.276
15	0	21	5	240	3.456	3.901	4.748	4.035
15	0	21	6	251.67	4.145	3.924	4.979	4.349333333
15	0	21	7	261.67	3.585	4.503	5.057	4.381666667
15	0	21	8	276.67	4.141	4.072	4.846	4.353	19.652
15	0	21	9	241.67	3.552	3.895	4.747	4.064666667
15	0	21	10	260	3.607	3.826	4.735	4.056
15	0	21	11	270	3.696	4.061	4.714	4.157
15	0	21	12	256.67	3.751	3.53	4.504	3.928333333
15	0	21	13	250	3.618	3.98	4.846	4.148
15	0	21	14	255	3.734	3.651	4.736	4.040333333
15	0	21	15	245	3.42	3.53	4.53	3.826666667
15	0	21	16	233.33	3.57	3.72	4.68	3.99	15.459
16	1	25	0	128.33	3.195	3.012	3.488	3.231666667
16	1	25	1	106.67	2.875	3.336	3.683	3.298
16	1	25	2	110	3.273	3.416	3.755	3.481333333
16	1	25	3	121.67	3.293	3.901	4	3.731333333
16	1	25	4	121.67					9.145
16	1	25	5	138.33	3.262	3.72	4.078	3.686666667
16	1	25	6	123.33	3.244	3.678	4.033	3.651666667
16	1	25	7	130	3.056	3.6	4.044	3.566666667
16	1	25	8	140	3.056	3.522	4.522	3.7	8.954
16	1	25	9	141.67	3.17	3.405	3.901	3.492
16	1	25	10	133.33	3.253	3.225	3.644	3.374
16	1	25	11	136.67	3.256	3.278	3.678	3.404
16	1	25	12	145	3.05	3.467	3.533	3.35
16	1	25	13	140	3.189	3.008	3.756	3.317666667
16	1	25	14	131.67	3.15	3.233	3.644	3.342333333
16	1	25	15	135	3.083	3.267	3.533	3.294333333
16	1	25	16	146.67	3.135	3.303	3.72	3.386	7.29
17	0	22	0	181.67	2.188	3.423	3.93	3.180333333
17	0	22	1	171.67
17	0	22	2	170	2.491	3.411	3.887	3.263
17	0	22	3	193.33	2.573	3.425	4.381	3.459666667
17	0	22	4	208.33
17	0	22	5	203.33	2.272	3.589	3.944	3.268333333
17	0	22	6	221.67	2.789	3.917	4.554	3.753333333
17	0	22	7	226.67	2.873	3.663	4.309	3.615
17	0	22	8	223.33	2.971	3.832	4.306	3.703	15.438
17	0	22	9	220	2.997	3.695	4.319	3.670333333
17	0	22	10	236.67	2.927	3.88	4.534	3.780333333
17	0	22	11	216.67	2.868	3.714	4.42	3.667333333
17	0	22	12	206.67	3.116	3.563	4.37	3.683
17	0	22	13	195	2.538	3.496	4.248	3.427333333
17	0	22	14	200	2.683	3.45	4.2	3.444333333
17	0	22	15	193.33	2.538	3.367	3.857	3.254
17	0	22	16	190	2.958	3.21	4.05	3.406	14.853
18	0	21	0	163.33	2.919	3.388	4.156	3.487666667
18	0	21	1	158.33	3.01	3.822	4.297	3.709666667
18	0	21	2	153.33	3.247	3.674	4.614	3.845
18	0	21	3	161.67	2.851	3.816	5.406	4.024333333
18	0	21	4	171.67					14.948
18	0	21	5	176.67	3.29	4.252	5.368	4.303333333
18	0	21	6	186.67	3.434	4.11	5.275	4.273
18	0	21	7	195	3.404	3.978	5.071	4.151
18	0	21	8	205	3.116	3.842	4.949	3.969	18.823
18	0	21	9	193.33	3.47	4.199	4.707	4.125333333
18	0	21	10	206.67	2.975	4.168	4.525	3.889333333
18	0	21	11	195	3.608	3.569	4.37	3.849
18	0	21	12	188.67	2.857	3.76	4.42	3.679
18	0	21	13	176.67	2.956	3.88	4.528	3.788
18	0	21	14	190	3.28	3.742	4.376	3.799333333
18	0	21	15	175	3.261	3.857	4.478	3.865333333
18	0	21	16	175	2.84	3.73	4.517	3.695666667	10.932
19	1	19	0	106.67	2.195	3.021	3.452	2.889333333
19	1	19	1	81.67	2.017	3.02	3.7	2.912333333
19	1	19	2	93.33	2.156	3.4	4.433	3.329666667
19	1	19	3	96.67	2.025	3.338	4.363	3.242
19	1	19	4	103.33					8.918
19	1	19	5	101.67	2.402	3.522	4.573	3.499
19	1	19	6	103.33	2.315	3.816	4.433	3.521333333
19	1	19	7	110	2.167	3.28	4.371	3.272666667
19	1	19	8	105	2.102	3.578	4.407	3.362333333	8.146
19	1	19	9	118.33	2.122	3.287	4.337	3.248666667
19	1	19	10	116.67	2.247	3.584	4.348	3.393
19	1	19	11	95	2.034	3.371	4.022	3.142333333
19	1	19	12	96.67	2.136	3.385	4.279	3.266666667
19	1	19	13	106.67	1.936	3.466	4.156	3.186
19	1	19	14	93.33	2.008	2.857	4.067	2.977333333
19	1	19	15	98.33	1.917	3.076	3.978	2.990333333
19	1	19	16	95	2.12	2.846	3.462	2.809333333	6.613
